# Supplementary material for: Chaperone-Usher Fimbriae of Escherichia coli
Source: PLoS One. 2013 Jan 30;8(1):e52835. doi: 10.1371/journal.pone.0052835 (PMC3559732; doi:10.1371/journal.pone.0052835)
Supplement: Table S2 — Fimbriae identified in Escherichia genomes and plasmids. (XLSX) [file pone.0052835.s002.xlsx]

## Sheet: Fimbrial operons in E.coli
	Strain	Patho Class	Isolate Tag	Phylogroup	Total Fimbriae	Intact Fimbriae	α			β	γ1						γ*					γ2		γ3				γ4								κ		π							σ
							CS1-like	CS1-CFA/I	Mat	Yhc	Type 1	F1C/S	F9	Ycb	Auf	Sfm	LPF-like	LPF	ECSF_0165	Yra	ECSF_4008	CS12	P3_0060	P2_0002	AAF	HDAC	AFA	Yad	Type 3	Type 3-like	pVir_99	Yeh	Yeh-like	F17/G	F17-like	K88	K99	Yfc	P	P2	Pix	Yqi	Yqi-like	Ybg	EFER_1138
Genome DB	CFT073	UPEC	CFT073	B2	12	11	-	-	_c0402	-	_c5396	_c1242	_c1934	-	_c4212	-	-	-	-	-	-	-	-	-	-	-	-	_c0170	-	-	-	_c2636	-	-	-	-	-	_c2883	_c3590	_c5186	-	_c3792	-	-	-
	536	UPEC	ECP	B2	14	12	_3186	-	_0354	-	_4652	_0296	_1499	-	_3519	-	-	-	-	-	-	_3814	-	-	-	-	-	_0149	-	-	-	_2147	-	-	_3783	-	-	_2376	_4539	-	_2970	-	-	-	-
	F11	UPEC	EcF11	B2	13	11	_3750	-	_3661	-	_0636	_3600	_2586	-	_3944	-	-	-	-	-	-	-	-	-	-	-	-	_1669	-	-	-	_1063	-	-	_0747	-	-	_1521	_0761	-	_1450	-	-	-	-
	EC958	UPEC	EC958	B2	10	9	-	-	_0436	-	_0048	-	_1768	-	-	-	-	-	_0295	-	_4608	-	-	-	-	-	_4100	_0282	-	-	-	_2444	-	-	-	-	-	_2672	-	-	-	_3448	-	-	-
	UTI89	UPEC	UTI89	B2	12	10	-	-	_c0307	-	_c5014	_c1112	_c1717	-	_c3934	-	-	-	-	-	-	-	-	-	-	-	-	_c0153	-	-	-	_c2383	-	-	_c4905	-	-	_c2622	_c4893	-	-	_c3480	-	-	-
	APECO1	APEC	APECO1	B2	10	9	-	-	_1706	-	_2113	-	_632	-	_3032	-	-	-	-	-	-	-	-	-	-	-	-	_1846	-	-	-	_4437	-	-	-	-	-	_4228	-	_3521	-	_3369	-	-	-
	S88	NMEC	ECS88	B2	10	8	-	-	_0288	-	_4935	-	-	-	_3823	-	-	-	-	-	-	-	-	-	-	-	-	_0149	-	-	-	_2251	-	-	-	-	-	_2485	-	_3263	-	_3440	-	-	-
	83972	ABU	ECABU	B2	12	9	-	-	_c03770	-	_c49540	_c11280/_c12000	_c17390	-	_c38540	-	-	-	-	-	-	-	-	-	-	-	-	_c01540	-	-	-	_c24390	-	-	_c48650	-	-	_c26700	-	_c48520	-	_c34610	-	-	-
	O127:H6 E2348/69	EPEC	E2348C	B2	9	8	-	-	_0247	-	_4624	-	_1632	-	-	-	_3796	-	_0155	-	-	-	-	-	-	-	-	_0142	-	-	-	_2255	-	-	-	-	-	_2477	-	-	-	-	-	-	-
	ED1a	Commensal	ECED1	B2	10	5	-	-	_0337	-	_5202	-	_1647	-	_4098	-	_4229	-	-	-	-	-	-	-	-	-	-	_0144	-	-	-	_2465	-	-	-	-	-	_2801	-	-	-	_3711	-	-	-
	SE15	Commensal	ECSF	B2	9	8	-	-	_0260	-	_4258	-	_1412	-	-	-	-	-	_0165	-	_4008	-	-	-	-	-	-	_0152	-	-	-	_1991	-	-	-	-	-	_2214	-	-	-	_2887	-	-	-
	UNM026	UPEC	ECUMN	D	12	12	-	-	_0325	-	_4924	-	_1759	-	_3889	_0572	-	_4256	-	-	-	-	-	-	-	-	-	_0136	-	-	-	_2441	_0019	-	-	-	-	_2677	_3337	-	-	-	-	_0796	-
	IAI39	UPEC	ECIAI39	D	14	11	_3592	-	_0401	-	_4790	-	-	_2207	-	_0497	-	_4330	-	-	-	-	-	-	-	-	-	_0143	-	-	-	_0908	_0021	-	-	-	-	_2490	_3401	_4589	-	-	_3541*	-	-
	O44:H18 042	EAEC	EC042	D	12	11	-	-	_0320	-	-	-	_1637	-	_3692	_0575	-	_4082	-	-	-	-	-	-	pAA031	-	-	_0139	-	-	-	_2341	_0022	-	-	-	-	_2578	-	-	-	_3336	-	_0735	-
	SMS-3-5	Environment	EcSMS35	D	12	10	_3387	-	_0317	-	_4844	-	_1666	_2179	-	_0577	-	_4094	-	-	-	-	-	-	-	-	-	_0150	-	-	-	_0934	-	-	-	-	_3926	_2496	-	-	-	-	-	-	-
	55989	EAEC	EC55989	B1	16	14	_3509	-	_0295	-	-	-	_1637	_0989	-	_0546	_4000	_4201	-	_3564	-	-	-	-	_p0086	-	-	_0133	-	-	-	_2364	_0019*	-	-	-	-	_2582	-	-	-	-	_3460	_0701	-
	E24377A	ETEC	EcE24377A	B1	15	12	_3563	_D0036	_0301	-	_4914	-	-	_1055	-	_0575*	-	_4241	-	_3626	-	-	-	-	-	-	-	_0142	-	-	-	_2399	_0019*	-	-	-	-	_2632	-	-	-	-	_3509	_0744	-
	O26:H11 11368	EHEC	ECO26	B1	15	14	_4198	-	_0326	-	_5514	-	_2103	_1067	-	_0565	_5057	_4852	-	_4249	-	-	-	-	-	-	-	_0142	-	-	-	_3018	_0021*	-	-	-	-	_3325	-	-	-	-	_4146	_0779	-
	O103:H2 12009	EHEC	ECO103	B1	14	10	_3840	-	_0268	-	_5098	-	_1634	_0985*	-	_0504	_4690	-	-	_3891	-	-	-	-	-	-	-	_0139	-	-	-	_2585	_0022*	-	-	-	-	_2802	-	-	-	-	_3723	_0711*	-
	O111:H- 11128	EHEC	ECO111	B1	14	12	_3917	-	-	-	_5171	-	_1895	_1008	-	_0564	_4364	_4559	-	_3968	-	-	-	-	-	-	-	_0141	-	-	-	_2825	_0021*	-	-	-	-	_3085	-	-	-	-	_3868	_0735	-
	IAI1	Commensal	ECIAI1	B1	15	14	_3241	-	_0292	-	_4533	-	_1515	_0981	-	_0534	_3709	_3910	-	_3294	-	-	-	-	-	-	-	_0137	-	-	-	_2184	_0021	-	-	-	-	_2415	-	-	-	-	_3193	_0692	-
	SE11	Commensal	ECSE	B1	17	16	_3376	-	_0309	-	_4590	-	_1595	_1001	-	_0557	-	_4016	-	_3430	-	-	_P3-0060	_P2-0002	-	-	-	_0139	-	-	-	_2378	_0019*	-	-	_P3-0031	-	_2647	-	-	-	-	_3325	_0777	-
	O55:H7 CB9615	EPEC	G2583	E	14	12	-	-	_0383	-	_5118	-	_1868	_1175*	-	_0652	_4286	-	-	_3886*	-	-	-	-	-	-	-	_0143	-	_1267	-	_2645*	_0020	-	-	-	-	_2874	-	-	-	-	-	_0873	-
	O157:H7 EDL933	EHEC	EDL933	E	14	12	-	-	_Z0358	-	_Z5915	-	_Z2203	_Z1288m*	-	_Z0689	_Z4968m	_Z5222	-	_Z4500	-	-	-	-	-	-	-	_Z0150	-	_Z1536	-	_Z3277	_Z0022	-	-	-	-	_Z3600	-	-	-	-	-	_Z0871	-
	O157:H7 Sakai	EHEC	Sakai	E	14	12	-	-	_ECs0321	-	_ECs5276	-	_ECs2110*	_ECs1024*	-	_ECs0594	_ECs4429*	_ECs4667	-	_ECs4022	-	-	-	-	-	-	-	_ECs0143	-	_ECs1278	-	_ECs2915	_ECs0022	-	-	-	-	_ECs3221	-	-	-	-	-	_ECs0743	-
	O157:H7 EC4115	EHEC	ECH74115	E	14	11	-	-	_0337	-	_5823	-	_2118*	_1103*	-	_0633	_4920*	_5161	-	_4462	-	-	-	-	-	-	-	_0148	-	_1275*	-	_3092	_0022*	-	-	-	-	_3480	-	-	-	-	-	_0808	-
	O157:H7 TW14359	EHEC	ECSP	E	14	11	-	-	_0328	-	_5401	-	_1990	_1045*	-	_0606	_4540*	_4774	-	_4118	-	-	-	-	-	-	-	_0140	-	_1203*	-	_2908	_0020*	-	-	-	-	_3212	-	-	-	-	-	_0760	-
	O78:H11 H10407	ETEC	ETEC	A	13	8	-	_p948_0410	_0350	-	_4629	-	_1576	_1008	-	_0584	-	-	-	_3411	-	-	-	-	-	-	-	_0135	-	-	-	_2247	_0021	-	-	-	-	_2473	-	-	-	-	_3317	_0730	-
	BL21(DE3)	Lab Strain	ECBD	A	12	10	-	-	_3366	-	_3718	-	_2134*	_2655	-	_3126	-	-	-	_0596	-	-	-	-	-	-	-	_3480	-	-	-	-	_3597*	-	-	-	-	_1322	-	-	-	-	_0695	_2943	-
	B REL606	Lab Strain	ECB	A	12	9	-	-	_00250	-	_04186	-	_01463	_00944	-	_00482	-	-	-	_03011	-	-	-	-	-	-	-	_00138	-	-	-	-	_00021	-	-	-	-	_02262	-	-	-	-	_02916	_00678	-
	K-12 MG1655	Lab Strain	MG1655	A	12	9	-	-	_b0291	_b3216	_b4317	-	_b1505	_b0940	-	_b0532	-	-	-	_b3144	-	-	-	-	-	-	-	_b0139	-	-	-	_b2109	-	-	-	-	-	b4661	-	-	-	-	_b3046	_b0718	-
	K-12 DH10B	Lab Strain	ECDH10B	A	11	8	-	-	_0279	_3391	-	-	-	_1010	-	_0488	-	-	-	_3317	-	-	-	-	-	-	-	_0119	-	-	-	_2262	-	-	-	-	-	_2500*	-	-	-	-	_3220	_0785	-
	K-12 BW2952	Lab Strain	BWG	A	11	8	-	-	-	_2918	_4015	-	-	_0792	-	_0407	-	-	-	_2848	-	-	-	-	-	-	-	_0132	-	-	-	_1895	-	-	-	-	-	_2111*	-	-	-	-	_2757*	_0577	-
	ATCC 8739	Commensal	EcolC	A	11	9	_0605	-	_3328	-	-	-	_2152	_2656*	-	_3090	-	-	-	_0554	-	-	-	-	-	-	-	_3520	-	-	-	_1538	-	-	-	-	-	_1315	-	-	-	-	_0653	_2937	-
	HS	Commensal	EcHS	A	13	9	_A3278	-	-	-	_A4543	-	_A1589	_A1049	-	_A0607	-	-	-	_A3336	-	-	-	-	-	-	-	A0125	-	-	-	_A2245	_A0022*	-	-	-	-	_A2489	-	-	-	-	_A3222	_A0766	-
	ATCC 35469	Commensal	EFER	-	7	7	-	-	-	-	-	-	-	-	_3402	-	-	-	-	-	-	-	-	-	-	-	-	_0161	-	-	-	_2194	-	-	-	-	-	_0826	-	-	-	_2987	-	_2397	_1138
Plasmid DB	pO86A1	EHEC	NC_008460.1		1	1	-	-	-	-	-	-	-	-	-	-	-	-	-	-	-	-	-	-	-	_p020	-	-	-	-	-	-	-	-	-	-	-	-	-	-	-	-	-	-	-
	pVir68	NTEC	NC_012944.1		2	2	-	-	-	-	-	-	-	-	-	-	-	-	-	-	-	-	-	-	-	-	-	-	-	-	pVir_99	-	-	pVir_10	-	-	-	-	-	-	-	-	-	-	-
	pOLA52	N.A.	NC_010378.1		1	1	-	-	-	-	-	-	-	-	-	-	-	-	-	-	-	-	-	-	-	-	-	-	_08	-	-	-	-	-	-	-	-	-	-	-	-	-	-	-	-
	pMAS2027	CAUTI	NC_013503.1		1	1	-	-	-	-	-	-	-	-	-	-	-	-	-	-	-	-	-	-	-	-	-	-	_18	-	-	-	-	-	-	-	-	-	-	-	-	-	-	-	-
	pSFO157	EHEC	NC_009602.1		1	1	-	-	-	-	-	-	-	-	-	-	-	-	-	-	-	-	-	-	-	-	-	-	-	-	-	-	-	-	-	-	-	-	-	-	_p08	-	-	-	-
	p53638_226	EIEC	NC_010719.1		1	1	-	-	-	-	-	-	-	-	-	-	-	-	-	-	-	-	-	-	-	-	-	-	-	-	-	-	-	-	-	_A0227	-	-	-	-	-	-	-	-	-
	p746	ETEC	NC_014234.1		1	1	-	_037	-	-	-	-	-	-	-	-	-	-	-	-	-	-	-	-	-	-	-	-	-	-	-	-	-	-	-	-	-	-	-	-	-	-	-	-	-
	pCoo	ETEC	NC_007635.1		1	1	-	_014	-	-	-	-	-	-	-	-	-	-	-	-	-	-	-	-	-	-	-	-	-	-	-	-	-	-	-	-	-	-	-	-	-	-	-	-	-
	Intact Operon
	Disrupted Operon
	* misannotated
	PAI-borne
	Plasmid-borne
	Proteus
	Serratia
	proteamaculans 568
	Shewanella
	Providencia
	Arsenophonus
